# Supplementary material for: Identification and profiling of microRNAs during gonadal development in the giant freshwater prawn Macrobrachium rosenbergii
Source: Sci Rep. 2019 Feb 20;9:2406. doi: 10.1038/s41598-019-38648-x (PMC6382778; doi:10.1038/s41598-019-38648-x)
Supplement: Supplementary file 2 — Supplementary Table S1 [file 41598_2019_38648_MOESM2_ESM.xlsx]

## Sheet: Sheet1
miRNA_id	miRNAlength	Transcript	Transcript length	NR-id	Des	species	NR-e-value
GL732594.1_17127	18	Contig33533	1458	gi|971011352|gb|ALU86069.1|	mitogen-activated protein kinase kinase 7	[Litopenaeus vannamei]	3.5e-161
GL732712.1_23570	18	TRINITY_DN91888_c0_g1_i1	318	gi|399894427|gb|AFP54305.1|	heat shock protein	[Paratlanticus ussuriensis]	5.8e-09
GL732712.1_23570	18	TRINITY_DN64774_c0_g3_i2	2671	gi|1067118051|ref|XP_018014954.1|	zinc finger protein	[Hyalella azteca]	1.25e-26
oha-miR-122-5p	25	Contig19996	3464	gi|1067101051|ref|XP_018012643.1|	cyclin-L1	[Hyalella azteca]	9.19e-132
															KEGG 去NR id那3列和E值 加 signal 名字和ID
