# Supplementary material for: Identification and profiling of microRNAs during gonadal development in the giant freshwater prawn Macrobrachium rosenbergii
Source: Sci Rep. 2019 Feb 20;9:2406. doi: 10.1038/s41598-019-38648-x (PMC6382778; doi:10.1038/s41598-019-38648-x)
Supplement: Supplementary file 3 — Supplementary Table S2 [file 41598_2019_38648_MOESM3_ESM.xlsx]

## Sheet: Sheet1
miRNA_id	miRNAlength	Transcript	Transcript length	NR-id	Des	specious	NR-e-value	kegg-id	kegg-term
GL732594.1_17127	18	Contig33533	1458	gi|971011352|gb|ALU86069.1|	mitogen-activated protein kinase kinase 7	[Litopenaeus vannamei]	3.5e-161	ko04010；ko04912	MAPK signaling pathway|GnRH signaling pathway
GL732594.1_17127	18	TRINITY_DN84315_c0_g1_i1	1383	gi|1067080495|ref|XP_018023990.1|	1-phosphatidylinositol 4,5-bisphosphate phosphodiesterase classes I and II-like	[Hyalella azteca]	8.32e-40	ko04310；ko04912；ko04915；ko04922	Wnt signaling pathway|GnRH signaling pathway|Estrogen signaling pathway|Glucagon signaling pathway
GL732712.1_23570	18	TRINITY_DN91888_c0_g1_i1	318	gi|399894427|gb|AFP54305.1|	heat shock protein	[Paratlanticus ussuriensis]	5.8e-09	ko04010；ko04915	MAPK signaling pathway|Estrogen signaling pathway|
efu-miR-145	25	Contig20371	4791	gi|386376735|gb|AFJ11391.1|	cytosolic phospholipase A2	[Penaeus monodon]	0	ko04010；ko04912；ko04913	MAPK signaling pathway|GnRH signaling pathway|Ovarian Steroidogenesis|
efu-miR-145	25	Contig22041	2371	gi|7414466|emb|CAB85964.1|	phosphoenolpyruvate carboxykinase	[Litopenaeus vannamei]	0	ko00010；ko04910；ko04922	Glycolysis / Gluconeogenesis|Insulin signaling pathway|Glucagon signaling pathway
efu-miR-145	25	TRINITY_DN93015_c0_g1_i2	652	gi|941507815|gb|ALK82313.1|	GTP phosphoenolpyruvate carboxykinase, partial	[Macrobrachium nipponense]	1.11e-113	ko00010；ko04910；ko04922	Glycolysis / Gluconeogenesis|Insulin signaling pathway|Glucagon signaling pathway
efu-miR-145	25	TRINITY_DN93015_c0_g1_i4	697	gi|941507815|gb|ALK82313.1|	GTP phosphoenolpyruvate carboxykinase, partial	[Macrobrachium nipponense]	2.87e-121	ko00010；ko04910；ko04922	Glycolysis / Gluconeogenesis|Insulin signaling pathway|Glucagon signaling pathway
efu-miR-145	25	TRINITY_DN62224_c0_g2_i1	1800	gi|942619743|gb|ALL27930.1|	phosphopyruvate hydratase	[Marsupenaeus japonicus]	1.44e-162	ko00010；ko04910	Glycolysis / Gluconeogenesis|
efu-miR-145	25	TRINITY_DN62224_c0_g2_i2	2079	gi|3885968|gb|AAC78141.1|	phosphopyruvate hydratase	[Penaeus monodon]	1.88e-233	ko00010；ko04910	Glycolysis / Gluconeogenesis|
