# Supplementary material for: Identification and profiling of microRNAs during gonadal development in the giant freshwater prawn Macrobrachium rosenbergii
Source: Sci Rep. 2019 Feb 20;9:2406. doi: 10.1038/s41598-019-38648-x (PMC6382778; doi:10.1038/s41598-019-38648-x)
Supplement: Supplementary file 4 — Supplementary Table S3 [file 41598_2019_38648_MOESM4_ESM.xlsx]

## Sheet: Supplementary Table S3
piRNA_id	baseMean	baseMean_Group_12	baseMean_Group_456	foldChange	log2FoldChange	pval	padj	up_down	Sequence	Length
piR-bmo-151840>piR-dme-4383780>piR-mmu-11466279	62.1856	155.464	0	0	#NAME?	0.0406551	1	Down	GGCGGGAGTAACTATGACTCTCTTAAG	27
piR-bmo-182177	603.567	1508.92	0	0	#NAME?	0.0464439	1	Down	ATCCTCGGTAGTATAGTGGTGAGTATG	27
piR-bmo-225123	76.8865	192.216	0	0	#NAME?	0.0413581	1	Down	CTGCCCAGTGCTCTGAATGTCAAC	24
piR-bmo-27124>piR-dme-1200582>piR-gga-24227>piR-mmu-2001348>piR-xtr-3727697	31.9397	79.8493	0	0	#NAME?	0.0493373	1	Down	GCAGATCTTGGTGGTAGTAGCAA	23
piR-bmo-402520	31.9397	79.8493	0	0	#NAME?	0.0493373	1	Down	AGCGTCAGGTTGGCCGAGTGGTCT	24
piR-bmo-498642	188	469.999	0	0	#NAME?	0.0405244	1	Down	GACCGCCTGGGAACACCACGTGATGTTGGCT	31
piR-bmo-588156	156.069	390.173	0	0	#NAME?	0.0389957	1	Down	ATCCTCGGTAGTATAGTGGTGAGTA	25
piR-bmo-863749	42.1958	105.49	0	0	#NAME?	0.0465422	1	Down	TAACCACGCTCTGCTACCAGAAACTGTT	28
piR-dme-10120704	50.3292	125.823	0	0	#NAME?	0.0428335	1	Down	AGCCAGGAACTTCATACCGTGCTCTT	26
piR-dme-10190441	47.9096	119.774	0	0	#NAME?	0.0434329	1	Down	TACCCCGCATCTCCACCAGCTTCCCC	26
piR-dme-10209408	609.128	1522.82	0	0	#NAME?	0.0464313	1	Down	TGGACGGAGAACTGATAAGGGCTCGAC	27
piR-dme-10273976	100.175	250.436	0	0	#NAME?	0.0387575	1	Down	CTTATTGATCCTTCGATGTCGGCTCTTCC	29
piR-dme-10605181	94.6093	236.523	0	0	#NAME?	0.0387189	1	Down	AGTTGCATCGGTGGTTCAGTGGTAGAA	27
piR-dme-10653923	400.772	1001.93	0	0	#NAME?	0.0475721	1	Down	AAGTCGTTTCCCGGCCGATGCACCA	25
piR-dme-10933360	255.441	638.602	0	0	#NAME?	0.0495393	1	Down	GGGCCGCAATTGCACTAGTCCCGGCCTGT	29
piR-dme-11042976	51.2971	128.243	0	0	#NAME?	0.0426104	1	Down	GAATTTAGGAGCTTCATACCGTGCTCT	27
piR-dme-11104688	66.5411	166.353	0	0	#NAME?	0.0401098	1	Down	TACGTTGCTTGAGACGTGAACGTG	24
piR-dme-11130375	81.785	204.463	0	0	#NAME?	0.0389759	1	Down	CTGGAAGACTAGTGATTTTGTTGTTAA	27
piR-dme-11145409	97.2709	243.177	0	0	#NAME?	0.0387272	1	Down	CCATCGGCATCGGTGGTTCAGTGGC	25
piR-dme-11309752	88.8021	222.005	0	0	#NAME?	0.0387703	1	Down	CATCGATGGTAGCGTGGCCGAGCGGTC	27
piR-dme-11313038	45.4899	113.725	0	0	#NAME?	0.0440965	1	Down	AGCAGAACTGGCGCTGTGGGATACCC	26
piR-dme-11473823	2420.58	6051.44	0	0	#NAME?	0.0483311	1	Down	TAGGAACTTCATACCGTGCTCATCTACC	28
piR-dme-11767658	100.417	251.041	0	0	#NAME?	0.038761	1	Down	AACAGCGGGAGTAACTATGACTCTC	25
piR-dme-11974495	33.6335	84.0837	0	0	#NAME?	0.0485117	1	Down	GATGTGGAGAAGGGTTTCGTGTGAACA	27
piR-dme-12062427	60.0079	150.02	0	0	#NAME?	0.0409736	1	Down	CCAACGATCACCATAGGGATAACTGGCTC	29
piR-dme-12067508	644.773	1611.5	0.285484	0.000177154	-12.4627	0.0499064	1	Down	GAACATGTGAGAGGTACGGGGATC	24
piR-dme-12106831>piR-xtr-3615046	63.4537	158.634	0	0	#NAME?	0.042071	1	Down	ACCACCAGGAGTGGAGCCTGCGGCTTAC	28
piR-dme-12270271	39.1987	97.9968	0	0	#NAME?	0.0461699	1	Down	CATTCGATGGAATGTAAAGAAGTATGGAG	29
piR-dme-12279965	43.3122	108.28	0	0	#NAME?	0.0447538	1	Down	AGAATGCTCGCATCGGTGGTTCAGTGGT	28
piR-dme-12286358	51.781	129.453	0	0	#NAME?	0.0425023	1	Down	AAGCGGTCGGTCCCGGGCGGAAACACCA	28
piR-dme-12326545	98.7062	246.766	0	0	#NAME?	0.0411885	1	Down	ATAAGGAGTGGAGCCTGCGGCTTAATT	27
piR-dme-12383921	96.545	241.363	0	0	#NAME?	0.0387231	1	Down	AGCGCGACGTCGCTTTTTGATCCTTC	26
piR-dme-12393026	244.274	610.685	0	0	#NAME?	0.0382554	1	Down	TGGAATGTAAAGAAGTATGGCGCC	24
piR-dme-12472807	36.2951	90.7378	0	0	#NAME?	0.0473247	1	Down	TCAGCGTGCATGGCCGTTCTTAGTTC	26
piR-dme-12474089	1013.24	2533.09	0	0	#NAME?	0.0470296	1	Down	CCCCTGGACGGAGAACTGATAAGGAC	26
piR-dme-12487747	37.021	92.5526	0	0	#NAME?	0.0470229	1	Down	TATCACAGCCAGCTTTGATGAGCGCC	26
piR-dme-12499016>piR-mmu-29367597	124.613	311.533	0	0	#NAME?	0.0390348	1	Down	AGAGGAAACTCTGGTGGAGGCTCGC	25
piR-dme-12511516	31.2138	78.0345	0	0	#NAME?	0.0497089	1	Down	ATCCCACCGCTGCCACTTGAGATTTTTTT	29
piR-dme-12551890	42.1023	105.256	0	0	#NAME?	0.0451456	1	Down	TCTCCACTCCCAGCTCGGGGAGGTAGTG	28
piR-dme-12555833	381.493	953.733	0	0	#NAME?	0.047765	1	Down	CGATTGGACGGAGAACTGATAAGGTC	26
piR-dme-12640588	82.7529	206.882	0	0	#NAME?	0.0389373	1	Down	TATCACAGCCAGCTTTGATGAGCGAGCTG	29
piR-dme-12746278	750.099	1875.25	0	0	#NAME?	0.0368252	1	Down	CACTTATGGACGGAGAACTGATAAGGAC	28
piR-dme-12757936	54.9578	137.394	0	0	#NAME?	0.0421709	1	Down	TATCACAGCCAGCTTTGATGAGAAGC	26
piR-dme-12822174	56.6204	141.551	0	0	#NAME?	0.0415366	1	Down	CCGCTAGGAACTTCGTACCGTGCTCT	26
piR-dme-13169930	71.6224	179.056	0	0	#NAME?	0.0396102	1	Down	ACATTTCGATGTCGGCTCTTCCTATCA	27
piR-dme-13464267	1052.91	2632.26	0	0	#NAME?	0.0472015	1	Down	TGGAATGTAAAGAAGTATGGAGAAGG	26
piR-dme-13567571	149.231	373.078	0	0	#NAME?	0.0472895	1	Down	TGAGGTAGTAGGTTGTATAGCCCGGG	26
piR-dme-13747884	36.9234	92.3085	0	0	#NAME?	0.0474846	1	Down	TAGGAACTTCATACCGTGCTCTGAAGTCC	29
piR-dme-13821630	61.6041	154.01	0	0	#NAME?	0.0409461	1	Down	AAAGGCTGACGCGGGCTCTGCTCGC	25
piR-dme-13834910	77.3902	193.475	0	0	#NAME?	0.0405837	1	Down	TCATTCTCAATCAAGCCCGGCTAGCTCA	28
piR-dme-1395018	991.605	2479.01	0	0	#NAME?	0.0469392	1	Down	GATCTGGAATGTAAAGAAGTATGGAT	26
piR-dme-14122334	388.6	971.499	0	0	#NAME?	0.0371748	1	Down	CCCCTAATACTGTCAGGTAAAGATGC	26
piR-dme-14243526	240.758	601.894	0	0	#NAME?	0.0382748	1	Down	TGGACGGAGAACTGATAAGGGCAATGGTG	29
piR-dme-14314340	69.2027	173.007	0	0	#NAME?	0.039831	1	Down	TGGCAGTGTGGTTAGCTGGTTGCCGCCC	28
piR-dme-14486151	42.1023	105.256	0	0	#NAME?	0.0451456	1	Down	AATGCTCGGGGAGGTAGTGACGAA	24
piR-dme-14502465	96.545	241.363	0	0	#NAME?	0.0387231	1	Down	GGGTTTCCCGGCCGATGCACCAGCGT	26
piR-dme-14508048	270.388	675.97	0	0	#NAME?	0.0489492	1	Down	TATCACAGCCAGCTTTGATGAGCGTGAC	28
piR-dme-14595717	364.645	911.612	0	0	#NAME?	0.0373075	1	Down	CCAAATGTGATTTCTGCCCAGTGCTCT	27
piR-dme-1466692	593.304	1483.26	0	0	#NAME?	0.0366641	1	Down	TAGGAACTTCATACCGTGCTCTTT	24
piR-dme-14708751	497.278	1243.19	0	0	#NAME?	0.0468413	1	Down	AATGTAATGGAATGTAAAGAAGTATGGAC	29
piR-dme-1485845	345.802	864.504	0	0	#NAME?	0.0380239	1	Down	TATCACAGCCAGCTTTGATGAGCAA	25
piR-dme-14920031	275.461	688.652	0	0	#NAME?	0.0491926	1	Down	GTTTATGGAAGACTAGTGATTTTGTTGTC	29
piR-dme-14946387	33.3915	83.4788	0	0	#NAME?	0.0486261	1	Down	TAATGAAGGGCACCACCAGGAGTGG	25
piR-dme-14981668	70.1197	175.299	0	0	#NAME?	0.0402778	1	Down	TGGGACCGAGCTCGGATCCACTAG	24
piR-dme-15122113	56.6204	141.551	0	0	#NAME?	0.0415366	1	Down	TGACAACGGCGGGAGTAACTATGAC	25
piR-dme-1522491	462.685	1156.71	0	0	#NAME?	0.0470679	1	Down	AGATATGTTTGATATTCTTGGTTAAA	26
piR-dme-15253469	38.2309	95.5772	0	0	#NAME?	0.0465395	1	Down	CACGCCCAGCTCGGGGAGGTAGTGAC	26
piR-dme-15343692	780.411	1951.03	0	0	#NAME?	0.0463725	1	Down	CGCTAATACTGTCAGGTAAAGATGC	25
piR-dme-15520250	375.05	937.624	0	0	#NAME?	0.0372477	1	Down	CTTGCTGAGGTAGTAGGTTGTATAGC	26
piR-dme-15611510	43.7961	109.49	0	0	#NAME?	0.0446026	1	Down	TTTATGATCCTTCGATGTCGGCTCTT	26
piR-dme-15932487	79.1234	197.808	0	0	#NAME?	0.0391002	1	Down	CAGCTCTCGATTCCCGGCCGATGCACCA	28
piR-dme-15987230	42.5863	106.466	0	0	#NAME?	0.0449865	1	Down	GGATCTAGGAACTTCATACCGTACTCT	27
piR-dme-16147942	63.8794	159.699	0	0	#NAME?	0.0404291	1	Down	AGAAGACTAGGAACCTCATACCGTGCTCT	29
piR-dme-16153109	210.754	526.884	0	0	#NAME?	0.0385585	1	Down	TAGGAACTTCATACCGTGCTCTCCACC	27
piR-dme-16771605	992.475	2481.19	0	0	#NAME?	0.0469456	1	Down	TGGACGGAGAACTGATAAGGGCAGCT	26
piR-dme-17103519	75.0099	187.525	0	0	#NAME?	0.0393489	1	Down	TAGGAACTTCATACCGTGCTCTATCT	26
piR-dme-1719165	114.209	285.522	0	0	#NAME?	0.0389629	1	Down	TGCTTCCTCGATAGTATAGTGGTTAGT	27
piR-dme-17227381	52.748	131.87	0	0	#NAME?	0.0482208	1	Down	TTAGCATCAGGTACCTGAAGTAGCGCGCG	29
piR-dme-17285650	1671.77	4179.42	0	0	#NAME?	0.0419487	1	Down	TGGAATGTAAAGAAGTATGGAGTGTCCT	28
piR-dme-17356299	53.7168	134.292	0	0	#NAME?	0.0420915	1	Down	ACGCTGGGAACTTCATACCGTGCTCT	26
piR-dme-17361375	89.528	223.82	0	0	#NAME?	0.0387584	1	Down	TGGACGGAGAACTGATAAGGGGACC	25
piR-dme-17374673	367.791	919.476	0	0	#NAME?	0.0372891	1	Down	CAACGTCGTTTCCCGGCCGATGCACCA	27
piR-dme-17407229	80.5752	201.438	0	0	#NAME?	0.039029	1	Down	CAAACTAATTGCACTAGTCCCGGCCTGAA	29
piR-dme-17443092	294.756	736.89	0	0	#NAME?	0.0478109	1	Down	TAGGAACTTCATACCGTGCTCTCTAC	26
piR-dme-17582230	96.545	241.363	0	0	#NAME?	0.0387231	1	Down	AATTGCACTAGTCCCGGCCTGCAAAAAT	28
piR-dme-17629610	67.267	168.167	0	0	#NAME?	0.0400298	1	Down	CCATCTAATACTGTCAGGTAAAGATGAC	28
piR-dme-17936881	77.6716	194.179	0	0	#NAME?	0.0391799	1	Down	GGGGATGTAGCTCATATAGCCGTACT	26
piR-dme-1797461	295.2	738.001	0	0	#NAME?	0.0377947	1	Down	GCCAACGGCCATACCACGCTGAATACAT	28
piR-dme-18056935	60.7338	151.835	0	0	#NAME?	0.0408638	1	Down	TTCGGACAAGGGGAATCCGACTGTT	25
piR-dme-18352447	416.713	1041.78	0	0	#NAME?	0.047426	1	Down	TGAGTATTACATCAGGTACTGGATTGT	27
piR-dme-18359101	45.4899	113.725	0	0	#NAME?	0.0440965	1	Down	TGCTTAGTGACGCGCATGAATGGATT	26
piR-dme-18384309	1071.67	2679.18	0	0	#NAME?	0.0380302	1	Down	CCATCTAGGAACTTCATACCGTGCTCG	27
piR-dme-18629324	72.8322	182.081	0	0	#NAME?	0.0395107	1	Down	TAGGGACTTCATACCGTGCTCTGCTTCCC	29
piR-dme-18788324	171.071	427.678	0	0	#NAME?	0.0389009	1	Down	ACACAATGTGATTTCTGCCCAGCTG	25
piR-dme-18939197	866.728	2166.82	0	0	#NAME?	0.0371523	1	Down	GGTGTTTGGACGGAGAACTGATAAGGGA	28
piR-dme-19040866	58.0722	145.18	0	0	#NAME?	0.0412847	1	Down	TCACAGCCAGCTTTGATGAGCAT	23
piR-dme-19227251	406.333	1015.83	0	0	#NAME?	0.0475198	1	Down	ATCACCAAAGGAGGTGGGAATCTGTT	26
piR-dme-19439492	97.029	242.572	0	0	#NAME?	0.0387257	1	Down	GAACTGGCGCTGTGGGATGAACC	23
piR-dme-19658452	150.164	375.41	0	0	#NAME?	0.0390948	1	Down	TAATACTGTCAGGTAAAGATATGCCG	26
piR-dme-19658472	67.267	168.167	0	0	#NAME?	0.0400298	1	Down	TAATACTGTCAGGTAAAGATGGCGATGA	28
piR-dme-20103976	37.263	93.1575	0	0	#NAME?	0.0469243	1	Down	TGAGGTAGTAGGTTGTATAGGCGGGTTC	28
piR-dme-20103981	64.6053	161.513	0	0	#NAME?	0.0403378	1	Down	TGAGGTAGTAGGTTGTATAGGGTTC	25
piR-dme-20104011	1144.46	2861.16	0	0	#NAME?	0.0476428	1	Down	TGAGGTAGTAGGTTGTATAGTGGCA	25
piR-dme-20556791	217.529	543.822	0	0	#NAME?	0.0384946	1	Down	GCAGAACTGGCGCTGTGGGATGG	23
piR-dme-20579815	44.764	111.91	0	0	#NAME?	0.044309	1	Down	GCATCGGTGGTTCAGTGGTAGAGC	24
piR-dme-2059547	243.903	609.758	0	0	#NAME?	0.0382454	1	Down	TCCCACTCCCAGCTCGGGGAGGTAGTGA	28
piR-dme-20710342	39.3275	98.3188	0	0	#NAME?	0.0462499	1	Down	ATGGAAGACCGAAGCAGTTCTGACGT	26
piR-dme-20725552	578.302	1445.76	0	0	#NAME?	0.0366698	1	Down	ATTGTACTTCATCAGGTGCTCGAGAC	26
piR-dme-20776389	36.7791	91.9476	0	0	#NAME?	0.0471225	1	Down	CTACCGTGTGCCGGATTATGACTGAACG	28
piR-dme-20822031	84.2047	210.512	0	0	#NAME?	0.0388858	1	Down	GCATCGGTGGTTCAGCGGTAGAATGCG	27
piR-dme-20822054	499.76	1249.4	0	0	#NAME?	0.0468404	1	Down	GCATCGGTGGTTCAGTGGTAGAATGCAA	28
piR-dme-20845519	329.318	823.294	0	0	#NAME?	0.0375362	1	Down	GGGGATGTAGCTCAATGGTAGAGCGCTC	28
piR-dme-20853840	34.6013	86.5034	0	0	#NAME?	0.048065	1	Down	GTCAGGTGGACGGAGGACTGATAAGGGC	28
piR-dme-20876284	78.6394	196.599	0	0	#NAME?	0.0391258	1	Down	TAAGCAGAACTGGCGCTGTGGGATGAC	27
piR-dme-20878915	301.413	753.532	0	0	#NAME?	0.0487811	1	Down	TAATACTGTCAGGTAAAGATGGGGGGT	27
piR-dme-20921448	136.114	340.286	0	0	#NAME?	0.0390824	1	Down	TCCTCGGTAGTATAGTGGTTATTATC	26
piR-dme-2251837	113.241	283.102	0	0	#NAME?	0.038953	1	Down	CATAATGTGATTTCTGCCCAGTGCTC	26
piR-dme-2898987	133.808	334.52	0	0	#NAME?	0.0390554	1	Down	AGTGGAGCCTGCGGCTTAATTGTACA	26
piR-dme-33523	39.1987	97.9968	0	0	#NAME?	0.0461699	1	Down	TCCTCGATAGTATAGTGGTTAGTATCCCCGC	31
piR-dme-3487518	748.898	1872.24	0	0	#NAME?	0.0463412	1	Down	TATCACAGCCAGCTTTGATGAGCAAG	26
piR-dme-350146>piR-mmu-4975304	81.785	204.463	0	0	#NAME?	0.0389759	1	Down	AGGGCACCACCAGGAGTGGAGCCTGCGG	28
piR-dme-3601323	42.8282	107.071	0	0	#NAME?	0.0449082	1	Down	GGGGATGTAGCTCAAGATGGTAGA	24
piR-dme-3756479	144.712	361.78	0	0	#NAME?	0.0390917	1	Down	GCCAACGGCCATACCACGCCGAATACA	27
piR-dme-4324042	32.9076	82.2689	0	0	#NAME?	0.0488585	1	Down	GGCCCGGCTAGCTCAGTCGGTAGAGCATG	29
piR-dme-4346299	38.4728	96.1821	0	0	#NAME?	0.0464457	1	Down	ACTCACCGCCCGTCGCTACTACCG	24
piR-dme-4353418	42.5863	106.466	0	0	#NAME?	0.0449865	1	Down	AAACAGAACTGGCGCTGTGGGATG	24
piR-dme-4402664	185.831	464.578	0	0	#NAME?	0.0387837	1	Down	ACTGGCGCTGTGGGATGAACCAGCT	25
piR-dme-4420777	49.3614	123.403	0	0	#NAME?	0.0430659	1	Down	ACTAGGAGTGGAGCCTGCGGCTTA	24
piR-dme-4441392	56.3784	140.946	0	0	#NAME?	0.0415802	1	Down	GGCGGCTTGTGAGAGGTACGGGGATC	26
piR-dme-4451740	78.8814	197.203	0	0	#NAME?	0.0391129	1	Down	CCATCGGCGTGTGAGAGGTACGGGGATC	28
piR-dme-4456227	34.8589	87.1472	0	0	#NAME?	0.048253	1	Down	GATGTCGGCTCTTCCTATCAGGGT	24
piR-dme-4479168	552.412	1381.03	0	0	#NAME?	0.0366897	1	Down	TGGAATGTAAAGAAGTATGGAGAG	24
piR-dme-4554944	515.444	1288.61	0	0	#NAME?	0.0467467	1	Down	TGAGTATTACATCAGGTACTGGGGCGATC	29
piR-dme-4561025	31.2138	78.0345	0	0	#NAME?	0.0497089	1	Down	ACTAAGCGTTGGATTGTTCACCCATGCA	28
piR-dme-457856	47.6676	119.169	0	0	#NAME?	0.0434963	1	Down	GGGGATGTAGCTCAGGTGGGAGAGCT	26
piR-dme-4595300	380.978	952.445	0	0	#NAME?	0.0477354	1	Down	TGAGTATTACATCAGGTACTGGTAAGTTT	29
piR-dme-4617784	65.3312	163.328	0	0	#NAME?	0.0402497	1	Down	ACGGACACCGCCCGTCGCTACTACC	25
piR-dme-4621903	35.5692	88.923	0	0	#NAME?	0.0476356	1	Down	TTGTGATCCTTCGATGTCGGCTCTTCCT	28
piR-dme-4642046	108.159	270.399	0	0	#NAME?	0.0388904	1	Down	CAGCACCAGGAGTGGAGCCTGCGGC	25
piR-dme-4643166	33.3915	83.4788	0	0	#NAME?	0.0486261	1	Down	ACAGTGACGCGCATGAATGGATTAAC	26
piR-dme-4644367	88.8021	222.005	0	0	#NAME?	0.0387703	1	Down	TCCCGGGCACCACCAGGAGTGGAGCC	26
piR-dme-4650314	74.768	186.92	0	0	#NAME?	0.0393658	1	Down	AGAATGTGATTTCTGCCCAGTGCTCTG	27
piR-dme-4671208	121.952	304.879	0	0	#NAME?	0.0390219	1	Down	GATACACACCGCCCGTCGCTACTACC	26
piR-dme-4770600	45.2479	113.12	0	0	#NAME?	0.0441666	1	Down	ATCCTTCGATGTCGGCTCTTCCATC	25
piR-dme-4791942	71.6224	179.056	0	0	#NAME?	0.0396102	1	Down	AAACGCGGGAGTAACTATGACTCTCT	26
piR-dme-4792121	33.1495	82.8739	0	0	#NAME?	0.0487418	1	Down	GGGGCGCTGTGGGATGAACCAAAC	24
piR-dme-4800248	64.6053	161.513	0	0	#NAME?	0.0403378	1	Down	AAAGCGGGCGCTGTGGGATGAACCAAAC	28
piR-dme-4879178	66.783	166.958	0	0	#NAME?	0.0400828	1	Down	ATTTCTGCCCAGTGCTCTGCCCTTCGTT	28
piR-dme-4902661	159.215	398.036	0	0	#NAME?	0.0389786	1	Down	TGGACGGAGAACTGATAAGGGCGTGG	26
piR-dme-4922469	80.5752	201.438	0	0	#NAME?	0.039029	1	Down	GACAGCTCGGGGAGGTAGTGACGA	24
piR-dme-4936309	87.1083	217.771	0	0	#NAME?	0.0388047	1	Down	TCGATTCCGGAGAGGGAGCCTGGTCA	26
piR-dme-5012317	70.1706	175.426	0	0	#NAME?	0.0397391	1	Down	GATGGGGGACCGCCTGGGAACACC	24
piR-dme-5026427	65.8152	164.538	0	0	#NAME?	0.0401927	1	Down	CGGGGAGGTAGTGACGAAAAATGCGGG	27
piR-dme-5060513	35.3273	88.3181	0	0	#NAME?	0.0477414	1	Down	AGGGACTCGGGGAATCCGACTGTC	24
piR-dme-5065844	39.4407	98.6017	0	0	#NAME?	0.0460797	1	Down	CCATCGATCTGCCCAGTGCTCTGAATG	27
piR-dme-5074922	60.7338	151.835	0	0	#NAME?	0.0408638	1	Down	AACTGATCCTTCGATGTCGGCTCTTCCT	28
piR-dme-5175957	81.0591	202.648	0	0	#NAME?	0.0390071	1	Down	AAGAGGACACACCGCCCGTCGCTACTACC	29
piR-dme-5232569	41.6184	104.046	0	0	#NAME?	0.0453079	1	Down	CCATCGATAATCCCACTCCTGACACCA	27
piR-dme-5375777	41.8604	104.651	0	0	#NAME?	0.0452263	1	Down	GCAGAACTGGCGCTGTGGGATAACC	25
piR-dme-539595	1409.59	3523.97	0	0	#NAME?	0.0400513	1	Down	TGGACGGAGAACTGATAAGAGCA	23
piR-dme-5422326	64.8473	162.118	0	0	#NAME?	0.0403081	1	Down	ATTCCGGAGAGGGAGCCTGGCCATCGATA	29
piR-dme-5431269	40.1666	100.417	0	0	#NAME?	0.0458147	1	Down	TGCTTGGACGCGCATGAATGGATTA	25
piR-dme-5495641	52.5069	131.267	0	0	#NAME?	0.0423442	1	Down	AAAACCATCCTTCGATGTCGGCTCTTCC	28
piR-dme-5518465	382.309	955.772	0	0	#NAME?	0.0372079	1	Down	TCGGGGAGGTAGTGACGAGGGTATTAGT	28
piR-dme-5571065	595.482	1488.7	0	0	#NAME?	0.0366637	1	Down	TGGACGGAGAACTGATAAGGGCTGGAA	27
piR-dme-5811802	48.6355	121.589	0	0	#NAME?	0.0432466	1	Down	AGTGAAGAGATTCAAGTAAGCGCGG	25
piR-dme-5825845	32.1817	80.4542	0	0	#NAME?	0.0492158	1	Down	CTTGGGGAATCCGACTGTCTAATTG	25
piR-dme-5929012	109.611	274.028	0	0	#NAME?	0.0389102	1	Down	ACGACGATCTAGTGACGCGCATGAATG	27
piR-dme-5937621	48.1515	120.379	0	0	#NAME?	0.0433702	1	Down	TTATTCAAGCGTTGGATTGTTCACCCG	27
piR-dme-607334	320.849	802.122	0	0	#NAME?	0.037597	1	Down	CGCTGTGGGATGAACCAAACGTA	23
piR-dme-6101567	42.0047	105.012	0	0	#NAME?	0.0455302	1	Down	TAGGAACTTCATGCCGTGCTCTACT	25
piR-dme-6229724	177.846	444.615	0	0	#NAME?	0.0388494	1	Down	ATCGATATCGTTTCCCGGCCGATGCACCA	29
piR-dme-6264837	571.683	1429.21	0	0	#NAME?	0.046532	1	Down	TGGAATGTAAAGAAGTATGGAGCACC	26
piR-dme-6270977	33.5514	83.8786	0	0	#NAME?	0.0493589	1	Down	TAGGAACTTCATACCGTGCTCTTGTAAC	28
piR-dme-648197>piR-gga-7041>piR-mmu-1304786>piR-xtr-88602	34.6013	86.5034	0	0	#NAME?	0.048065	1	Down	CAGTGCTCTGAATGTCAAAGTGAAG	25
piR-dme-6495700	53.3566	133.391	0	0	#NAME?	0.0497338	1	Down	TGGAATGTAAGGAAGTATGGAGTT	24
piR-dme-657743	47.9096	119.774	0	0	#NAME?	0.0434329	1	Down	AGATATGTTTGATATTCTTGGTTTA	25
piR-dme-6593693	44.522	111.305	0	0	#NAME?	0.0443813	1	Down	TTTGATGTCGGCTCTTCCTATCAT	24
piR-dme-6850163	280.281	700.701	0	0	#NAME?	0.049113	1	Down	TGGACGGAGAACTGATAAGGGCGCCCCT	28
piR-dme-6973487	76.4617	191.154	0	0	#NAME?	0.039253	1	Down	TCGTTTCCCGGCCGATGCACCACCGCCA	28
piR-dme-7071578	45.2479	113.12	0	0	#NAME?	0.0441666	1	Down	AGAGGTTTCCGTAGTGTAGCGGTTA	25
piR-dme-7184800	58.2477	145.619	0	0	#NAME?	0.0417843	1	Down	TGAGGTAGTAGGTTGTATAGATAGT	25
piR-dme-7198014	92.9155	232.289	0	0	#NAME?	0.0387237	1	Down	GAAGACGAGGTGGCCGAGAGGTTAAT	26
piR-dme-7200261	76.2198	190.549	0	0	#NAME?	0.0392683	1	Down	GTTTTCGATTCCCGGCCGATGCACCA	26
piR-dme-7336167	668.818	1672.04	0	0	#NAME?	0.0463425	1	Down	TAGGAACTTCATACCGTGCTCTTTGCTA	28
piR-dme-7470369	75.1699	187.925	0	0	#NAME?	0.039608	1	Down	TGGGGTAGTAGGTTGTATAGTTGGCA	26
piR-dme-7478729	38.9568	97.3919	0	0	#NAME?	0.0462609	1	Down	TGGCTAGGAACTTCACACCGTGCTCT	26
piR-dme-762622	37.021	92.5526	0	0	#NAME?	0.0470229	1	Down	GGGGGTGTAGCTCAGATGGTAGAGCCT	27
piR-dme-805617	42.5863	106.466	0	0	#NAME?	0.0449865	1	Down	AGATATGTTTGATATTCTTGGTAAG	25
piR-dme-821754	197.203	493.009	0	0	#NAME?	0.0386837	1	Down	TGAGTATTACATCAGGTACTGGA	23
piR-dme-8284194	244.145	610.363	0	0	#NAME?	0.0382431	1	Down	CCCTCAGGAGTGGAGCCTGCGGCTT	25
piR-dme-8695411	81.0591	202.648	0	0	#NAME?	0.0390071	1	Down	TATCACAGCCAGCTTTGATGAGAGCTGGG	29
piR-dme-8825376	311.052	777.63	0	0	#NAME?	0.048639	1	Down	TGGAATGTAAAGAAGTATGGAGGGC	25
piR-dme-8844530	107.192	267.979	0	0	#NAME?	0.0388763	1	Down	TGGACGGAGAACTGATAAGGGCATGG	26
piR-dme-8845277	339.867	849.667	0	0	#NAME?	0.0374911	1	Down	TGAGGTAGTAGGTTGTATAGGTTAGCGC	28
piR-dme-900867	375.932	939.83	0	0	#NAME?	0.0478241	1	Down	TAATACTGTCAGGTAAAGATATC	23
piR-dme-9119929	81.3011	203.253	0	0	#NAME?	0.0389965	1	Down	CACCTGCGGAAGGATCATTATTGTA	25
piR-dme-9424066	30.7299	76.8247	0	0	#NAME?	0.0499628	1	Down	TTTGGATCCTTCGATGTCGGCTCCTC	26
piR-dme-9562436	46.2158	115.539	0	0	#NAME?	0.0438903	1	Down	AGAGCATCGGTGGTTCAGTGGTAGAATGC	29
piR-dme-9623761	87.1083	217.771	0	0	#NAME?	0.0388047	1	Down	TGGAATGTAAAGAAGTATGGAGGTTC	26
piR-dme-9625202	33.3915	83.4788	0	0	#NAME?	0.0486261	1	Down	GTGTATGGACGGAGAACTGATAAGGGCTT	29
piR-dme-9736668>piR-mmu-25670818	35.5692	88.923	0	0	#NAME?	0.0476356	1	Down	GCAAGGATTGACAGACTGAGAGCTCTTT	28
piR-dme-990861	421.991	1054.98	0	0	#NAME?	0.0370186	1	Down	GCATCGGTGGTTCAGTGGGAGAATGGT	27
piR-dme-992274	38.4728	96.1821	0	0	#NAME?	0.0464457	1	Down	TTTCCCTCAGGATAGCTGGTGCAG	24
piR-dre-998952	44.764	111.91	0	0	#NAME?	0.044309	1	Down	ACAATGCTAATCTGGACAGAAAAAAAC	27
piR-gga-136772	473.808	1184.52	0	0	#NAME?	0.0469942	1	Down	TAGCTTATCAGACTGATGTTGACCCGAAC	29
piR-gga-15685>piR-mmu-11998477	155.683	389.208	0	0	#NAME?	0.0450151	1	Down	AACCCGTAGATCCGAACTTGTGTA	24
piR-gga-172683	121.71	304.274	0	0	#NAME?	0.0390206	1	Down	GAGGAAACTCTGGTGGAGGCTCGCAG	26
piR-gga-177761	146.874	367.186	0	0	#NAME?	0.0390352	1	Down	TGGAAGACTAGTGATTTTGTTGTCAAAC	28
piR-gga-195966	33.6335	84.0837	0	0	#NAME?	0.0485117	1	Down	GGTAAACGGCGGGAGTAACTATGG	24
piR-gga-206711>piR-mmu-8588335	48.1515	120.379	0	0	#NAME?	0.0433702	1	Down	GGTGTTGACGCGATGTGATTTCTGCCCAG	29
piR-gga-2221>piR-mmu-31834065	950.952	2377.38	0	0	#NAME?	0.0467907	1	Down	TGGAGTGTGACAATGGTGTTTGAA	24
piR-gga-234674	392.986	982.465	0	0	#NAME?	0.0476478	1	Down	TGGAGTGTGACAATGGTGTTTGGAGC	26
piR-gga-27359>piR-mmu-5098770	1319.95	3299.87	0	0	#NAME?	0.0397202	1	Down	CGCGATGTGATTTCTGCCCAGTGCTCT	27
piR-gga-30985>piR-mmu-2671724>piR-xtr-1070732	81.785	204.463	0	0	#NAME?	0.0389759	1	Down	CAGAGGAAACTCTGGTGGAGGTCCGT	26
piR-gga-3270>piR-mmu-49565993>piR-xtr-3053125	95.0932	237.733	0	0	#NAME?	0.038719	1	Down	TAGCTTATCAGACTGATGTTGAA	23
piR-gga-33856	256.553	641.383	0	0	#NAME?	0.0495194	1	Down	GACGCGACCTCAGATCAGACGTG	23
piR-gga-365532	92.7317	231.829	0	0	#NAME?	0.0397021	1	Down	CGCGTCTGTAGTCCAACGGTTAGGATAA	28
piR-gga-367137	305.491	763.728	0	0	#NAME?	0.0487203	1	Down	TGGAGTGTGACAATGGTGTTCGT	23
piR-gga-371085	75.0099	187.525	0	0	#NAME?	0.0393489	1	Down	AGGAGTGGAGCCTGCGGCTTATTTTG	26
piR-gga-384226	324.77	811.924	0	0	#NAME?	0.0484465	1	Down	TACCACTACTCTGATCGTTTTTTCA	25
piR-gga-384514	121.71	304.274	0	0	#NAME?	0.0390206	1	Down	GGGGATGTAGCTCAGCGGTTTTT	23
piR-gga-387349	81.3011	203.253	0	0	#NAME?	0.0389965	1	Down	AACAGGGGACGAGGTGGCCGAGTGG	25
piR-gga-407458	50.0873	125.218	0	0	#NAME?	0.0428907	1	Down	AACGCTGTCAGGATGGCCGAGCGG	24
piR-gga-407464	159.215	398.036	0	0	#NAME?	0.0389786	1	Down	GGGGGTGTAGCTCAGTTGGGAGAGCACC	28
piR-gga-413170	186.799	466.997	0	0	#NAME?	0.0387755	1	Down	TAGCTTATCAGACTGATGTTGACAATC	27
piR-gga-418488	752.976	1882.44	0	0	#NAME?	0.0463443	1	Down	TAGCTTATCAGACTGATGTTGATCG	25
piR-gga-421994	63.1535	157.884	0	0	#NAME?	0.0405237	1	Down	GCGTCTGTAGTCCAACGGTTAGGATATC	28
piR-gga-423798	276.202	690.506	0	0	#NAME?	0.0491803	1	Down	TGAGGTAGTAGTTTGTACAGTCGGCTTC	28
piR-gga-7835>piR-mmu-6053003>piR-xtr-4735893	44.764	111.91	0	0	#NAME?	0.044309	1	Down	GGGTGTTGACGCGATGTGATTTCT	24
piR-hsa-28402>piR-mmu-4835873	46.6997	116.749	0	0	#NAME?	0.0437563	1	Down	GGGGGTGTAGCTCAGTGGTAGAGCGCGTG	29
piR-hsa-28405>piR-mmu-832515	291.774	729.434	0	0	#NAME?	0.048929	1	Down	GGGGGTGTAGCTCAGTGGTAGAGCGCGTGCTT	32
piR-mmu-10165352	127.759	319.397	0	0	#NAME?	0.0390458	1	Down	GTGTTTCCGTAGTGTAGTGGTTATCA	26
piR-mmu-10629273	449.349	1123.37	0	0	#NAME?	0.0369276	1	Down	GTGAGGGGGTGTAGCTCAGTGGTAGA	26
piR-mmu-10890281	828.237	2070.59	0	0	#NAME?	0.04645	1	Down	CGCGACCTCAGATCAGACGTGTCGACC	27
piR-mmu-10901875	42.1023	105.256	0	0	#NAME?	0.0451456	1	Down	CGCGACCTCAGATCAGACGTGC	22
piR-mmu-12310191	32.6656	81.664	0	0	#NAME?	0.0489764	1	Down	CAGGAGTGGAGCCTGCGGCTTAATTAAATA	30
piR-mmu-12514083	69.5684	173.921	0	0	#NAME?	0.0449342	1	Down	GAAGGATTGACAGATTGATAGCTCTTT	27
piR-mmu-13391870	109.498	273.745	0	0	#NAME?	0.0389431	1	Down	TAGGCTGGAATAGCTCAGAACCTGCCCAGC	30
piR-mmu-13763019	44.764	111.91	0	0	#NAME?	0.044309	1	Down	TCATATCAGATGTGGAGAGGGGTAG	25
piR-mmu-15988555	130.904	327.261	0	0	#NAME?	0.0390526	1	Down	ACGTTGTGGCCGTGGAGACCTGGGC	25
piR-mmu-16474479	61.4597	153.649	0	0	#NAME?	0.0407577	1	Down	GGTAGCGTGGCCGAGTGGTCAAAGGC	26
piR-mmu-18076654	70.4125	176.031	0	0	#NAME?	0.0397169	1	Down	AGATCTCGGTGGGACCTCCAAATGA	25
piR-mmu-18420457	35.3273	88.3181	0	0	#NAME?	0.0477414	1	Down	GACTCTTACCGGCATGGGAACCACCC	26
piR-mmu-18519638	226.716	566.789	0	0	#NAME?	0.0426855	1	Down	GGAAGAAAGGCTTGTTGGAGCTCGA	25
piR-mmu-1995763	89.286	223.215	0	0	#NAME?	0.0387622	1	Down	GCCAGAGGAAACTCTGGTGGAGGTCCGTAGCG	32
piR-mmu-2027015	32.6656	81.664	0	0	#NAME?	0.0489764	1	Down	CCAGTGCTCTGAATGTCAAAGTGAA	25
piR-mmu-2139350	40.8925	102.231	0	0	#NAME?	0.0455575	1	Down	CAGTGCCAGGTGGGGAGTTTGACTGGGGCG	30
piR-mmu-22686506	63.1535	157.884	0	0	#NAME?	0.0405237	1	Down	ATTTGGTGCATGGGCCGGGAAACACA	26
piR-mmu-22774473	53.4748	133.687	0	0	#NAME?	0.042141	1	Down	GAACAGAGACACTGGCCCCAGAGGGGATC	29
piR-mmu-23115823	45.7039	114.26	0	0	#NAME?	0.0489185	1	Down	TATATCTGGAGACCCTGTTTCAGAAG	26
piR-mmu-23728394	89.7699	224.425	0	0	#NAME?	0.0387547	1	Down	CGCGGGAGACCGGGGTTCGTTTCCCCGA	28
piR-mmu-24684036	34.1174	85.2935	0	0	#NAME?	0.0482861	1	Down	CATAGCTGTTGGGACCCGAAAGATG	25
piR-mmu-24820935	99.6906	249.227	0	0	#NAME?	0.038751	1	Down	GTTTAGTGGTAGAATTCTCGCCTGC	25
piR-mmu-26407606	67.9929	169.982	0	0	#NAME?	0.0399529	1	Down	ACACAGATCTCGGTGGGACCTCCAAA	26
piR-mmu-27695163	68.2348	170.587	0	0	#NAME?	0.0399279	1	Down	AACGGCTTAGCCGGAGGTAGGGTCCAGCG	29
piR-mmu-27965801	48.3935	120.984	0	0	#NAME?	0.0433081	1	Down	AGTGTCTGGTAATTGGAATGAGTACAATCT	30
piR-mmu-29182663	537.652	1344.13	0	0	#NAME?	0.0367071	1	Down	TTGTTGTTAAAGGTGGGAATCTGTTCTT	28
piR-mmu-29503053	34.1174	85.2935	0	0	#NAME?	0.0482861	1	Down	GAGGTTCAGTGGTAGAATTCTCGCCCGC	28
piR-mmu-29621940	31.8265	79.5663	0	0	#NAME?	0.0495667	1	Down	TACCCTGTAGATCCGAATTTGGGC	24
piR-mmu-29684212	34.3594	85.8985	0	0	#NAME?	0.048175	1	Down	TCCGTCGTAGTCTAGGTGGTTAGGATACTC	30
piR-mmu-30011067	468.988	1172.47	0	0	#NAME?	0.0470255	1	Down	TGAGATGAAGCACTGTAGCTCCTAA	25
piR-mmu-31033923	62.9115	157.279	0	0	#NAME?	0.040556	1	Down	TGAGATGAAGCACTGTAGCTCTTTATTA	28
piR-mmu-31113133	46.4578	116.144	0	0	#NAME?	0.043823	1	Down	ACTAAGAGTTCTACAGTCCGACGATCACTA	30
piR-mmu-31703442	763.728	1909.32	0	0	#NAME?	0.0463538	1	Down	TCAGTGCACTACAGAACTTTGGGAGGG	27
piR-mmu-31779228	31.2138	78.0345	0	0	#NAME?	0.0497089	1	Down	TGACGCTGGACAGAGCCATGAGGCTGGG	28
piR-mmu-3189771>piR-xtr-3631527	47.6676	119.169	0	0	#NAME?	0.0434963	1	Down	TACCTGGTTGATCCTGCCAGTCGCAT	26
piR-mmu-32008808	60.2499	150.625	0	0	#NAME?	0.0409366	1	Down	ATTTGGTGCATGGGCTGGGAAACACGAA	28
piR-mmu-32946974	56.1365	140.341	0	0	#NAME?	0.0416242	1	Down	AAGTGGTGGGGATGTAGCTCAGTGGTA	27
piR-mmu-32969729	105.014	262.535	0	0	#NAME?	0.0388417	1	Down	ACCTGTTTTTCTTCTCAATTACTATT	26
piR-mmu-32983205	274.052	685.129	0	0	#NAME?	0.0380079	1	Down	AGAAGACCCTGTTGAGCTTGACTCTAAA	28
piR-mmu-33248900	602.015	1505.04	0	0	#NAME?	0.0366627	1	Down	GTAATCACATCCCCGTCAGGCTCTCTT	27
piR-mmu-34434665	56.5342	141.336	0	0	#NAME?	0.0431587	1	Down	CCCAAACCGGAAGAGGACGTGAAACC	26
piR-mmu-35283080	34.4373	86.0932	0	0	#NAME?	0.0497194	1	Down	GAGGAAACTCTGGTGA	16
piR-mmu-3530391	32.4236	81.0591	0	0	#NAME?	0.0490955	1	Down	GTTAATTCCGATAACGAACGAGACTCTGGCAT	32
piR-mmu-35796137	211.303	528.256	0	0	#NAME?	0.0450459	1	Down	TGAAAGAATTCATACCGGAGAGAAGCC	27
piR-mmu-40323388>piR-xtr-2719410	54.9266	137.317	0	0	#NAME?	0.0418517	1	Down	CCACAGGGATAACTGGCTTGT	21
piR-mmu-44702475	74.2634	185.658	0	0	#NAME?	0.0438964	1	Down	GGGATGCTCAGGACTGGGCGAGGTGG	26
piR-mmu-45157325	35.8112	89.528	0	0	#NAME?	0.047531	1	Down	CTGTAGTCAGTGAGGACGTGAAACCAC	27
piR-mmu-4625650	47.9096	119.774	0	0	#NAME?	0.0434329	1	Down	GTGTCAGGATGGCCGAGTGGTCTAAGG	27
piR-mmu-48744438	63.1535	157.884	0	0	#NAME?	0.0405237	1	Down	AGTAGCTGGTTCCCTCCGA	19
piR-mmu-48761489	209.364	523.41	0	0	#NAME?	0.0496468	1	Down	TAGCTTATCAGACTGATGTTAA	22
piR-mmu-48891542	282.876	707.189	0	0	#NAME?	0.0490707	1	Down	TGAGGTAGTAGATTGTATAGTC	22
piR-mmu-48988926	434.138	1085.35	0	0	#NAME?	0.0472797	1	Down	TTCAAGTAATCCAGGATAGGCAAGA	25
piR-mmu-49107922	913.185	2282.96	0	0	#NAME?	0.0373212	1	Down	GTCGGGGGTGTAGCTCAGTGGTAGAGC	27
piR-mmu-49122639	42.8282	107.071	0	0	#NAME?	0.0449082	1	Down	TGAGGTAGTAGGTCGTATAGTT	22
piR-mmu-49285106	39.4407	98.6017	0	0	#NAME?	0.0460797	1	Down	AACTATGACTCTCTTAAGG	19
piR-mmu-49294567>piR-xtr-2378848	131.837	329.592	0	0	#NAME?	0.0393614	1	Down	GCATTGGTGGTTCAGTGGTAGAATTCTCGCCTGC	34
piR-mmu-49338890	42.8282	107.071	0	0	#NAME?	0.0449082	1	Down	GCCCGGCTAGCTCAGTCGGTAGAGCATGAGACCG	34
piR-mmu-49396376>piR-xtr-4459990	35.5692	88.923	0	0	#NAME?	0.0476356	1	Down	CATAATCTGAAGGTCGTGAGTT	22
piR-mmu-49397793	30.9718	77.4296	0	0	#NAME?	0.0498352	1	Down	TACCTGGTTGATCCTGCCATTA	22
piR-mmu-49448531	37.1654	92.9134	0	0	#NAME?	0.0473818	1	Down	ATCCCACTCCTGACACCATATT	22
piR-mmu-49453524>piR-xtr-2773689	314.53	786.325	0	0	#NAME?	0.0478512	1	Down	GACGCGATGTGATTTCTGCCCA	22
piR-mmu-49593770	131.646	329.115	0	0	#NAME?	0.0391093	1	Down	TGAGGTAGTAGGTTGTACGGA	21
piR-mmu-49631901	38.7148	96.787	0	0	#NAME?	0.0463529	1	Down	ATTCTTGCGACCCGGGTTCGTTTCC	25
piR-mmu-49634778	34.1174	85.2935	0	0	#NAME?	0.0482861	1	Down	GTCCCTACCTACTATCCAGCGAAA	24
piR-mmu-49643825	71.6224	179.056	0	0	#NAME?	0.0396102	1	Down	GCATTGGTGGTTCCGTGGTAGAATTCTCGCTCGT	34
piR-mmu-49752480>piR-xtr-3514582	36.7791	91.9476	0	0	#NAME?	0.0471225	1	Down	TACCTGGTTGATCCTGTCAGTA	22
piR-mmu-49777838	670.785	1676.96	0	0	#NAME?	0.0463319	1	Down	TGGAGTGTGACAATGGTGTTTA	22
piR-mmu-49891361	358.878	897.194	0	0	#NAME?	0.0480155	1	Down	ACTGGACTTGGAGTCAGAAGGTT	23
piR-mmu-49944295	52.7489	131.872	0	0	#NAME?	0.0422926	1	Down	CGGTAGCGTGGCCGAGCGGTCTAAGGC	27
piR-mmu-49947978	763.441	1908.6	0	0	#NAME?	0.0413684	1	Down	TCCCCGGCACCTCCACCAT	19
piR-mmu-50052289	58.5561	146.39	0	0	#NAME?	0.0412044	1	Down	CGCGATGTGATTTCTGCCCAGT	22
piR-mmu-50383644	49.8453	124.613	0	0	#NAME?	0.0429485	1	Down	GATTGATAGCTCTTTCTCGATTA	23
piR-mmu-50802866	702.916	1757.29	0	0	#NAME?	0.0367387	1	Down	ACGCGATGTGATTTCTGCCCA	21
piR-mmu-50918660	73.3161	183.29	0	0	#NAME?	0.0394728	1	Down	ATCTCGGTGGGACCTCCAAAAA	22
piR-mmu-51018687	153.165	382.914	0	0	#NAME?	0.03901	1	Down	GCCCGGATAGCTCAGTCGGTAGAGCATCTTCTG	33
piR-mmu-51658008	31.4558	78.6394	0	0	#NAME?	0.0495838	1	Down	GGGAGTATAGCTCAGTGGTAGAGCATTT	28
piR-mmu-618501>piR-xtr-4320136	48.6355	121.589	0	0	#NAME?	0.0432466	1	Down	AGTGACGCGCATGAATGGATGAACGAGATTC	31
piR-mmu-7350062	32.7944	81.986	0	0	#NAME?	0.0490787	1	Down	AACTGTGATGAAAGATTTGGTCTA	24
piR-xtr-1085111	101.868	254.671	0	0	#NAME?	0.0387848	1	Down	TACCTGGTTGATCCTGCCAGTGCAAGGGCC	30
piR-xtr-1148128	67.1299	167.825	0	0	#NAME?	0.0419159	1	Down	CCCTACCTACTATCTAGCGAAAC	23
piR-xtr-2066486	163.432	408.581	0	0	#NAME?	0.0473848	1	Down	TACCTGGTTGATCCTGCCTTACTTGGA	27
piR-xtr-2448735	125.339	313.348	0	0	#NAME?	0.0390377	1	Down	TACCTGGTTGATCCTGCCAGTGCTAGCTC	29
piR-xtr-2551136	95.0932	237.733	0	0	#NAME?	0.038719	1	Down	GACGAGGTGGCCGAGTGGTTAAGATGA	27
piR-xtr-2571345	155.827	389.568	0	0	#NAME?	0.038997	1	Down	ACACGGAAAGGATTGACAGATTGATAGCTC	30
piR-xtr-2745647	424.128	1060.32	0	0	#NAME?	0.0473621	1	Down	TACCTGGTTGATCCTGCTAGTAGCATAT	28
piR-xtr-3158254	449.576	1123.94	0	0	#NAME?	0.0369136	1	Down	GCCAACGGCCATACCACCCTGAATGCGCTCGTATG	35
piR-xtr-4030686	169.619	424.048	0	0	#NAME?	0.0389114	1	Down	GCCCGAGGCGGGTGTTGACGCGATGTGATTTCTG	34
piR-xtr-4750916	81.785	204.463	0	0	#NAME?	0.0389759	1	Down	GTAATGGGGGTGTAGCTCAGTGGTAGAGCGC	31
piR-xtr-640125	55.8945	139.736	0	0	#NAME?	0.0416688	1	Down	TGTAGTTTGGTGTCTTGGGATGGGTTCCAGC	31
piR-xtr-859785	253.587	633.968	0	0	#NAME?	0.0495727	1	Down	TACCTGGTTGATCCTGCATGTATCC	25
piR-xtr-859968	451.934	1129.83	0	0	#NAME?	0.0471437	1	Down	TACCTGGTTGATCCTGCCAGTAGCCTC	27
piR-xtr-890493	56.6204	141.551	0	0	#NAME?	0.0415366	1	Down	AGAGTTCTACAGTCCGACGGATCTTAA	27
piR-xtr-899704	951.9	2379.75	0	0	#NAME?	0.0374764	1	Down	TACCTGGTTGATCCTGCCCGAAACGC	26
piR-xtr-905311	316.01	790.024	0	0	#NAME?	0.0376327	1	Down	TACCTGGTTGATCCTGCACGTCGCA	25
piR-xtr-905342	135.018	337.545	0	0	#NAME?	0.0390558	1	Down	TACCTGGTTGATCCTGCCAGTACCTCAG	28
